# Supplementary material for: Molecular profiling of aged neural progenitors identifies Dbx2 as a candidate regulator of age‐associated neurogenic decline
Source: Aging Cell. 2018 Mar 5;17(3):e12745. doi: 10.1111/acel.12745 (PMC5946077; doi:10.1111/acel.12745)
Supplement: Supplementary file 2 [file ACEL-17-e12745-s002.xlsx]

## Sheet: Sheet1
Gene	Ensembl ID	log fold change	Adjusted P-value
Zic4	ENSMUSG00000036972	-3.89617	0.00016843
Sp8	ENSMUSG00000048562	-3.28107	9.89952e-05
Erdr1	ENSMUSG00000096768	-3.0767	0.00486744
Slc6a13	ENSMUSG00000030108	-2.88007	0.0487617
Gpr35	ENSMUSG00000026271	-2.67078	0.0456147
Zic1	ENSMUSG00000032368	-2.6608	8.29791e-07
Gm15409	ENSMUSG00000087272	-2.64593	0.0458763
Gm25663	ENSMUSG00000088323	-2.40474	0.0391742
Twist1	ENSMUSG00000035799	-2.33315	0.0151909
Gm14820	ENSMUSG00000087193	-2.33295	0.0427976
Zdbf2	ENSMUSG00000027520	-1.68255	0.00642191
Gpr83	ENSMUSG00000031932	-1.54878	0.000225467
Icam1	ENSMUSG00000037405	-1.35752	0.00450978
G530011O06Rik	ENSMUSG00000072844	-1.34916	0.00145387
Ccdc8	ENSMUSG00000041117	-1.30341	0.000213893
F2rl1	ENSMUSG00000021678	-1.17784	3.69915e-06
Zfp536	ENSMUSG00000043456	-1.10863	0.0460438
Vax1	ENSMUSG00000006270	-1.09645	0.017814
Fbln5	ENSMUSG00000021186	-0.990631	0.0311264
Ccl28	ENSMUSG00000074715	-0.955455	0.00442454
Luzp2	ENSMUSG00000063297	-0.914426	2.17525e-05
Sdpr	ENSMUSG00000045954	-0.78248	0.0147927
Gm7120	ENSMUSG00000074634	-0.776132	0.0370282
Ryr2	ENSMUSG00000021313	-0.763746	0.0118069
Otx2	ENSMUSG00000021848	-0.761467	0.047302
Rps4y2	ENSMUSG00000063171	-0.755852	0.00236848
2610018G03Rik	ENSMUSG00000031112	-0.748611	0.034026
Wnk4	ENSMUSG00000035112	-0.745069	0.00739882
Dlx2	ENSMUSG00000023391	-0.727562	0.0275585
Dll4	ENSMUSG00000027314	-0.71767	1.39253e-05
Anxa3	ENSMUSG00000029484	-0.700931	1.41998e-08
Dkk3	ENSMUSG00000030772	-0.696425	0.000127075
Fam210b	ENSMUSG00000027495	-0.68951	4.19689e-06
Ptx3	ENSMUSG00000027832	-0.688791	6.47982e-05
Prelp	ENSMUSG00000041577	-0.688572	0.00310882
Thy1	ENSMUSG00000032011	-0.683718	0.041199
Lama3	ENSMUSG00000024421	-0.659367	0.0238307
Ccl2	ENSMUSG00000035385	-0.650828	0.00868148
Scn1b	ENSMUSG00000019194	-0.641488	6.25683e-06
Tagln	ENSMUSG00000032085	-0.635017	0.0104958
Hif3a	ENSMUSG00000004328	-0.628485	0.0231267
Igf2bp2	ENSMUSG00000033581	-0.607043	5.2564e-05
Gm21967	ENSMUSG00000094114	-0.60563	0.00936259
Bst2	ENSMUSG00000046718	-0.576392	0.0101213
Tnfaip8	ENSMUSG00000062210	-0.576344	0.00145387
Crispld2	ENSMUSG00000031825	-0.567419	4.27428e-05
Dio2	ENSMUSG00000007682	-0.562772	2.77781e-06
Kcnj2	ENSMUSG00000041695	-0.559393	0.00475733
St6galnac5	ENSMUSG00000039037	-0.558631	0.00309253
Tm4sf1	ENSMUSG00000027800	-0.55249	6.71109e-07
Unc93b1	ENSMUSG00000036908	-0.541099	0.0344525
Slc7a11	ENSMUSG00000027737	-0.536116	0.00387812
Chchd7	ENSMUSG00000042198	-0.535831	0.0453244
Sorbs3	ENSMUSG00000022091	-0.531708	0.00163405
Chl1	ENSMUSG00000030077	-0.524254	0.00137636
Ndn	ENSMUSG00000033585	-0.522754	0.0027421
Tnfaip2	ENSMUSG00000021281	-0.522437	0.00051802
Gfap	ENSMUSG00000020932	-0.521035	0.000108228
Gpx3	ENSMUSG00000018339	-0.518137	0.000918082
Cgnl1	ENSMUSG00000032232	-0.514622	0.0256885
Plin3	ENSMUSG00000024197	-0.511944	0.00578117
Tnnt1	ENSMUSG00000064179	-0.510706	0.00937168
Car3	ENSMUSG00000027559	-0.508707	4.19689e-06
Mboat1	ENSMUSG00000038732	-0.501264	0.00800876
Ezr	ENSMUSG00000052397	-0.49694	0.00024702
Gpd1	ENSMUSG00000023019	-0.490026	0.000213893
Lgr6	ENSMUSG00000042793	-0.478491	0.0402818
H19	ENSMUSG00000000031	-0.472635	0.0194242
Parvb	ENSMUSG00000022438	-0.462591	0.000406043
Igfbp5	ENSMUSG00000026185	-0.461137	0.000435586
Pla2g7	ENSMUSG00000023913	-0.457128	0.00024702
Acot11	ENSMUSG00000034853	-0.454945	0.000880936
Cxcl10	ENSMUSG00000034855	-0.454878	0.0104347
Rlbp1	ENSMUSG00000039194	-0.453565	0.0427976
Emp2	ENSMUSG00000022505	-0.445393	0.000633819
Slc35f1	ENSMUSG00000038602	-0.429092	0.00148122
Gad2	ENSMUSG00000026787	-0.426154	0.00134251
Pcp4l1	ENSMUSG00000038370	-0.421438	0.000435586
Flt1	ENSMUSG00000029648	-0.419905	0.0469272
Prrx1	ENSMUSG00000026586	-0.414834	0.000764455
Aldoc	ENSMUSG00000017390	-0.411645	0.00163405
Pcx	ENSMUSG00000024892	-0.407042	0.00390159
Rapgef4	ENSMUSG00000049044	-0.398808	0.00743016
Ntm	ENSMUSG00000059974	-0.397143	0.00221941
Dhh	ENSMUSG00000023000	-0.390546	0.000373028
Gm10053	ENSMUSG00000058927	-0.38921	0.0458763
Kitl	ENSMUSG00000019966	-0.384757	0.000435586
Pmp22	ENSMUSG00000018217	-0.377542	0.00479915
F3	ENSMUSG00000028128	-0.37578	0.00137636
Sema7a	ENSMUSG00000038264	-0.373266	0.0218508
Sox7	ENSMUSG00000063060	-0.371715	0.0229832
Fndc3c1	ENSMUSG00000033737	-0.371431	0.00137636
Eva1c	ENSMUSG00000039903	-0.369659	0.0056433
Hspb6	ENSMUSG00000036854	-0.368313	0.0479379
Tmem173	ENSMUSG00000024349	-0.366184	0.0421639
Rab26	ENSMUSG00000079657	-0.365902	0.000764455
Sema3f	ENSMUSG00000034684	-0.36194	0.0458763
Slc12a7	ENSMUSG00000017756	-0.35813	0.0453244
Pdpn	ENSMUSG00000028583	-0.357312	0.00570995
Fkbp10	ENSMUSG00000001555	-0.356577	0.0370282
Kcnk1	ENSMUSG00000033998	-0.356289	0.0163678
Tgfbr2	ENSMUSG00000032440	-0.351366	0.0194242
Slc15a2	ENSMUSG00000022899	-0.346238	0.0262234
Hmga1	ENSMUSG00000046711	-0.341723	0.00154603
Lpin3	ENSMUSG00000027412	-0.341416	0.00739882
B3gnt5	ENSMUSG00000022686	-0.340959	0.0382308
Glipr2	ENSMUSG00000028480	-0.335107	0.00542632
Hmga1-rs1	ENSMUSG00000078249	-0.327924	0.0042894
Anxa6	ENSMUSG00000018340	-0.32327	0.00743016
Plxnd1	ENSMUSG00000030123	-0.31881	0.00281901
Ier3	ENSMUSG00000003541	-0.318503	0.00937168
Itgb5	ENSMUSG00000022817	-0.314183	0.0106397
Nrn1	ENSMUSG00000039114	-0.311032	0.0157183
Rbp1	ENSMUSG00000046402	-0.303361	0.00148122
Col5a3	ENSMUSG00000004098	-0.303163	0.0321276
Prrt1	ENSMUSG00000015476	-0.302021	0.0416452
Rps6ka1	ENSMUSG00000003644	-0.299071	0.0147927
Mrps6	ENSMUSG00000039680	-0.298079	0.00570995
Mmp14	ENSMUSG00000000957	-0.295641	0.00936259
A2m	ENSMUSG00000030111	-0.283879	0.0127595
Slc6a11	ENSMUSG00000030307	-0.283513	0.0324921
Anxa2	ENSMUSG00000032231	-0.261535	0.0369278
Aldh1l1	ENSMUSG00000030088	-0.260821	0.00207897
Serpinh1	ENSMUSG00000070436	-0.238916	0.0408881
Glul	ENSMUSG00000026473	-0.229488	0.0412941
Ntrk2	ENSMUSG00000055254	-0.218009	0.029098
Fabp7	ENSMUSG00000019874	-0.192204	0.00750758
Vim	ENSMUSG00000026728	-0.17436	0.0259786
Tmsb4x	ENSMUSG00000049775	-0.163343	0.0453244
Dst	ENSMUSG00000026131	0.207701	0.0386913
Tcf12	ENSMUSG00000032228	0.220153	0.0370282
Sdc3	ENSMUSG00000025743	0.24958	0.0063312
Rev3l	ENSMUSG00000019841	0.249878	0.0458763
P2rx7	ENSMUSG00000029468	0.251828	0.0487617
Hdac5	ENSMUSG00000008855	0.259064	0.043055
Sall3	ENSMUSG00000024565	0.259663	0.0110284
Gadd45g	ENSMUSG00000021453	0.262954	0.00937168
Fam102b	ENSMUSG00000040339	0.265781	0.0479379
Itga6	ENSMUSG00000027111	0.265947	0.0176463
Gpm6a	ENSMUSG00000031517	0.266565	0.0217781
Gpt2	ENSMUSG00000031700	0.267189	0.0458763
Sema5b	ENSMUSG00000052133	0.2684	0.0495729
Gap43	ENSMUSG00000047261	0.270551	0.00936259
Kctd3	ENSMUSG00000026608	0.28262	0.0211402
Prr5l	ENSMUSG00000032841	0.285213	0.0157183
Gatm	ENSMUSG00000027199	0.291313	0.0321276
Six3os1	ENSMUSG00000093460	0.297074	0.0271351
Nnat	ENSMUSG00000067786	0.304515	0.00372533
Zfp704	ENSMUSG00000040209	0.305398	0.00458744
9430020K01Rik	ENSMUSG00000033960	0.315264	0.02304
H1f0	ENSMUSG00000096210	0.316041	0.00692023
Samd4	ENSMUSG00000021838	0.316408	0.0467244
Sox8	ENSMUSG00000024176	0.320005	0.0188669
Nrep	ENSMUSG00000042834	0.320624	0.0288383
Plekha2	ENSMUSG00000031557	0.32754	0.00909491
Sox6	ENSMUSG00000051910	0.331665	0.0173922
Jarid2	ENSMUSG00000038518	0.334474	0.0333587
Ildr2	ENSMUSG00000040612	0.343125	0.0063312
Gpc1	ENSMUSG00000034220	0.345006	0.0028468
Basp1	ENSMUSG00000045763	0.349907	0.00214176
Myc	ENSMUSG00000022346	0.356167	0.00450978
Neurl1b	ENSMUSG00000034413	0.360354	0.0181036
Smoc1	ENSMUSG00000021136	0.361569	0.00496927
Fbn2	ENSMUSG00000024598	0.361831	0.000569416
Kcnk2	ENSMUSG00000037624	0.362288	0.0129445
Serinc5	ENSMUSG00000021703	0.374404	0.00169794
Fat3	ENSMUSG00000074505	0.376388	0.0194242
Tmcc3	ENSMUSG00000020023	0.380855	0.00618673
Vgf	ENSMUSG00000037428	0.384574	0.00692023
Cacna1c	ENSMUSG00000051331	0.385543	0.0284927
Gpr37l1	ENSMUSG00000026424	0.391935	0.00458744
Gria2	ENSMUSG00000033981	0.394591	0.0144886
Ctnna2	ENSMUSG00000063063	0.39664	0.0229989
Wls	ENSMUSG00000028173	0.398007	0.0056433
Brsk2	ENSMUSG00000053046	0.398348	0.0334105
Cxadr	ENSMUSG00000022865	0.417691	0.00190186
Astn1	ENSMUSG00000026587	0.418068	0.00640258
Adamtsl1	ENSMUSG00000066113	0.418865	0.0479379
Dlgap3	ENSMUSG00000042388	0.420955	0.0275585
Tub	ENSMUSG00000031028	0.423281	0.0109421
Dll1	ENSMUSG00000014773	0.423977	0.0104347
Mycl	ENSMUSG00000028654	0.4266	0.0432358
Scn5a	ENSMUSG00000032511	0.427535	0.0334105
Nsg2	ENSMUSG00000020297	0.428526	0.0324925
Ccbe1	ENSMUSG00000046318	0.439629	0.0128948
Neat1	ENSMUSG00000092274	0.447749	0.00692023
Chrna4	ENSMUSG00000027577	0.453239	0.043055
Dscam	ENSMUSG00000050272	0.461302	0.00692023
Dab1	ENSMUSG00000028519	0.465137	0.0129445
Grik2	ENSMUSG00000056073	0.470326	0.028283
Gpr37	ENSMUSG00000039904	0.474239	0.0405613
Cacng4	ENSMUSG00000020723	0.47516	0.00424995
Ets1	ENSMUSG00000032035	0.485287	0.000966351
Clic5	ENSMUSG00000023959	0.485519	0.0479379
Dbx2	ENSMUSG00000045608	0.490016	0.000123208
Zfp608	ENSMUSG00000052713	0.491232	0.00245279
Lama4	ENSMUSG00000019846	0.49344	0.0416452
2001-03-01	ENSMUSG00000036469	0.500076	0.017814
Pcdhb16	ENSMUSG00000047910	0.505201	0.0229989
Malat1	ENSMUSG00000092341	0.5056	1.65501e-07
Fndc1	ENSMUSG00000071984	0.521293	0.000254014
Socs3	ENSMUSG00000053113	0.521384	9.89952e-05
Rcan2	ENSMUSG00000039601	0.530623	0.00137636
Erbb4	ENSMUSG00000062209	0.539776	0.0104347
Elfn1	ENSMUSG00000048988	0.548804	3.67555e-05
3632451O06Rik	ENSMUSG00000036242	0.552214	0.0344525
Syn3	ENSMUSG00000059602	0.560567	0.0290937
Aff2	ENSMUSG00000031189	0.566176	0.00392775
Sh3d19	ENSMUSG00000028082	0.567499	0.000554444
Pcdha2	ENSMUSG00000007440	0.5809	0.00185527
Mgat5b	ENSMUSG00000043857	0.58853	0.0229832
Scml4	ENSMUSG00000044770	0.59124	0.0479379
Adamts8	ENSMUSG00000031994	0.594363	0.034026
AI593442	ENSMUSG00000078307	0.612989	7.91923e-05
Pcdh15	ENSMUSG00000052613	0.615223	0.0154953
Lrrn1	ENSMUSG00000034648	0.624863	2.14546e-05
Nap1l2	ENSMUSG00000082229	0.626241	0.0333587
Igsf9b	ENSMUSG00000034275	0.627376	0.000716439
Ramp1	ENSMUSG00000034353	0.629276	0.000406043
Kcnma1	ENSMUSG00000063142	0.66124	0.000225467
Plscr4	ENSMUSG00000032377	0.663051	0.00739882
Fam78b	ENSMUSG00000060568	0.664585	0.0147927
Otud7a	ENSMUSG00000033510	0.689386	0.0381424
Gsx1	ENSMUSG00000053129	0.696634	0.000677077
Lmo3	ENSMUSG00000030226	0.720469	0.00051802
Reln	ENSMUSG00000042453	0.727998	0.00392775
Grik3	ENSMUSG00000001985	0.732356	0.000435586
Kcna1	ENSMUSG00000047976	0.732453	0.0275585
Lama1	ENSMUSG00000032796	0.735367	0.00997529
Lrrc4c	ENSMUSG00000050587	0.75124	0.00196774
Adamts19	ENSMUSG00000053441	0.769077	6.71109e-07
Nav3	ENSMUSG00000020181	0.80135	0.00300422
Ablim2	ENSMUSG00000029095	0.82407	0.0491745
Pcdhb7	ENSMUSG00000045062	0.844941	0.00387812
A830039N20Rik	ENSMUSG00000071567	0.855887	0.0427976
Kcna6	ENSMUSG00000038077	0.876063	0.00386948
Lars2	ENSMUSG00000035202	0.917643	0.00271943
Gm26924	ENSMUSG00000098178	0.921395	9.89952e-05
Gm26917	ENSMUSG00000097971	1.02396	0.000435586
Gm23935	ENSMUSG00000076258	1.02454	2.07658e-05
Kcnd2	ENSMUSG00000060882	1.02678	0.00450978
Ackr3	ENSMUSG00000044337	1.02765	8.29791e-07
Pcdhb5	ENSMUSG00000063687	1.04189	0.000213893
mmu-mir-6236	ENSMUSG00000098973	1.08515	0.000213893
Nkx2-2os	ENSMUSG00000086509	1.16926	0.0489039
RP23-442I7.1	ENSMUSG00000098659	1.25231	0.0467244
Eya4	ENSMUSG00000010461	1.26926	0.00798026
Gm15564	ENSMUSG00000086324	1.28682	0.000659697
Brinp3	ENSMUSG00000035131	1.31735	0.000904537
Gm20517	ENSMUSG00000023984	2.16247	0.0192481
Cd200r2	ENSMUSG00000090176	2.28447	0.028283
Gpr17	ENSMUSG00000052229	2.47322	0.0430326
Pgr15l	ENSMUSG00000031212	2.57003	0.0457014
Fli1	ENSMUSG00000016087	2.83467	0.0163678
