# Supplementary material for: Molecular profiling of aged neural progenitors identifies Dbx2 as a candidate regulator of age‐associated neurogenic decline
Source: Aging Cell. 2018 Mar 5;17(3):e12745. doi: 10.1111/acel.12745 (PMC5946077; doi:10.1111/acel.12745)
Supplement: Supplementary file 3 [file ACEL-17-e12745-s003.xlsx]

## Sheet: Sheet1
Probe	Chromosome	Start	End	Nearest gene	Orientation to gene	Distance to gene (bp)	% DNA meth in young adult	% DNA meth in aged
51426494..51426889	1	51426494	51426889	None	intergenic	0	96.2963	66.6667
78081669..78082160	1	78081669	78082160	None	intergenic	0	77.6515	51.0606
166047763..166048395	1	166047763	166048395	None	intergenic	0	28.25	14.0417
136788988..136789782	1	136788988	136789782	None	intergenic	0	63.8889	50.1852
192835356..192835793	1	192835356	192835793	A730013G03Rik	downstream	637	43.2923	17.8161
75450125..75450926	1	75450125	75450926	Accn4	intragenic	0	35.3353	24.4898
92879162..92879519	1	92879162	92879519	Ankmy1	intragenic	0	91.6667	58.3333
184734475..184734846	1	184734475	184734846	Hlx	downstream	1856	54.902	21.5686
37875159..37875942	1	37875159	37875942	Lipt1	intragenic	0	98.6111	86.1111
36268611..36269976	1	36268611	36269976	Neurl3	intragenic	0	47.9545	35.5303
75482554..75483179	1	75482554	75483179	Obsl1	intragenic	0	53.5714	25
188263117..188263566	1	188263117	188263566	Ush2a	intragenic	0	96.7742	82.2581
92902803..92903414	1	92902803	92903414	Ankmy1	intragenic	0	4.7619	15.0595
154204563..154205754	1	154204563	154205754	Zfp648	intragenic	0	21.0737	31.891
34177852..34178443	1	34177852	34178443	Dst	intragenic	0	73.062	84.2636
74791142..74792466	1	74791142	74792466	Wnt10a	intragenic	0	7.01754	19.3567
105844405..105845086	1	105844405	105845086	Tnfrsf11a	intragenic	0	2.46212	14.9621
120599702..120600325	1	120599702	120600325	None	intergenic	0	0.813008	14.187
14506301..14507350	1	14506301	14507350	None	intergenic	0	8.47619	26.9643
173711967..173712381	1	173711967	173712381	None	intergenic	0	77	96.1111
120604640..120605352	1	120604640	120605352	En1	intragenic	0	19.011	39.4231
56970729..56971317	1	56970729	56971317	Satb2	intragenic	0	13.8258	35.7955
134709863..134710445	1	134709863	134710445	Syt2	intragenic	0	40.9722	66.6667
61203117..61203481	1	61203117	61203481	None	intergenic	0	16.6667	43.5185
86046940..86047450	1	86046940	86047450	2810459M11Rik	intragenic	0	28.4314	56.6176
180353360..180353886	2	180353360	180353886	None	intergenic	0	71.6667	25
72529766..72530143	2	72529766	72530143	None	intergenic	0	44.4444	20.5556
152437301..152437965	2	152437301	152437965	6820408C15Rik	intragenic	0	22.3611	3.125
24678764..24679642	2	24678764	24679642	Cacna1b	intragenic	0	45.8802	26.779
173118972..173119530	2	173118972	173119530	Ctcfl	intragenic	0	92.5	78.125
168268272..168269320	2	168268272	168269320	Kcng1	intragenic	0	80.609	68.9103
22227146..22227781	2	22227146	22227781	Myo3a	intragenic	0	15.0855	3.63248
31880644..31881071	2	31880644	31881071	None	intergenic	0	12.5641	22.5641
18688567..18690800	2	18688567	18690800	Bmi1	upstream	1938	8.7531	20.289
155628864..155629999	2	155628864	155629999	Myh7b	intragenic	0	44.2391	57.7899
165547083..165547557	2	165547083	165547557	None	intergenic	0	73.4848	87.1212
158695844..158696401	2	158695844	158696401	Ppp1r16b	intragenic	0	84.8765	98.7654
31239101..31239763	2	31239101	31239763	None	intergenic	0	28.6232	42.7019
152932319..152933153	2	152932319	152933153	Foxs1	intragenic	0	72.1354	88.6161
174327025..174328180	2	174327025	174328180	Gnas	intragenic	0	16.6667	33.3714
18039543..18040100	2	18039543	18040100	Gm13330	intragenic	0	33.3333	50.7246
170153381..170154021	2	170153381	170154021	None	intergenic	0	18.2927	35.7724
113828770..113829217	2	113828770	113829217	Scg5	intragenic	0	7.29167	24.9479
174502834..174503239	2	174502834	174503239	None	intergenic	0	61.8056	83.3333
19199122..19199615	2	19199122	19199615	Armc3	intragenic	0	9.25926	31.7901
152829375..152829847	2	152829375	152829847	Bcl2l1	intragenic	0	44.6429	69.6429
24405583..24405999	2	24405583	24405999	Psd4	intragenic	0	9.52381	35.2381
158257786..158258282	2	158257786	158258282	Bpi	intragenic	0	57.0175	84.2105
97324022..97324511	3	97324022	97324511	None	intergenic	0	61.4815	24.6914
96684489..96685292	3	96684489	96685292	Ankrd35	intragenic	0	62.8175	39.4444
52195944..52196616	3	52195944	52196616	None	intergenic	0	15.5303	25.9091
49756151..49756687	3	49756151	49756687	Pcdh18	intragenic	0	5.35714	17.2619
152110857..152111274	3	152110857	152111274	Gipc2	intragenic	0	41.25	60.8333
89251339..89251772	3	89251339	89251772	Krtcap2	upstream	1617	5.55556	30.5556
108939826..108940915	3	108939826	108940915	Gm9857	intragenic	0	63.3844	94.0476
152394467..152394862	3	152394467	152394862	Zzz3	downstream	611	52.1645	93.1818
45869094..45869576	4	45869094	45869576	1300002K09Rik	intragenic	0	49.6528	37.1528
126162119..126163541	4	126162119	126163541	1700029G01Rik	intragenic	0	42.1947	30.1485
147219396..147219794	4	147219396	147219794	None	intergenic	0	71.4506	47.3765
119142302..119142841	4	119142302	119142841	None	intergenic	0	53.6782	36.2069
103563039..103563504	4	103563039	103563504	None	intergenic	0	92.9167	75.5
148873912..148874508	4	148873912	148874508	Casz1	intragenic	0	100	87.5
141040872..141041420	4	141040872	141041420	Crocc	intragenic	0	69.1379	33.3333
63171024..63171648	4	63171024	63171648	Kif12	intragenic	0	72.8736	51.4368
45798811..45799424	4	45798811	45799424	Aldh1b1	intragenic	0	6.94444	17.4074
152107447..152108679	4	152107447	152108679	Plekhg5	intragenic	0	49.1228	59.6491
133601354..133602024	4	133601354	133602024	Sfn	intragenic	0	17.9487	30.1282
152360393..152361377	4	152360393	152361377	Chd5	intragenic	0	7.93103	20.1724
41506733..41507741	4	41506733	41507741	1110017D15Rik	intragenic	0	9.1954	21.9828
114842968..114843889	4	114842968	114843889	9130410C08Rik	intragenic	0	2.17391	15.4589
156254299..156255446	4	156254299	156255446	Samd11	intragenic	0	21.9298	35.7018
118486305..118486678	4	118486305	118486678	Tie1	intragenic	0	81	95.6667
118260534..118261333	4	118260534	118261333	Ptprf	intragenic	0	17.1296	32.6852
122960349..122961503	4	122960349	122961503	Mfsd2a	intragenic	0	3.93939	20.1515
149480117..149480646	4	149480117	149480646	Nmnat1	intragenic	0	80.6818	98.4848
148075061..148075763	4	148075061	148075763	Gm13201	intragenic	0	36.553	58.6742
86930663..86931270	4	86930663	86931270	Acer2	intragenic	0	16.7917	39.0417
141477358..141477986	4	141477358	141477986	Spen	intragenic	0	62.735	85.812
8921979..8922461	4	8921979	8922461	None	intergenic	0	49.6795	77.2436
123972256..123972837	4	123972256	123972837	None	intergenic	0	24.3056	57.5463
112214374..112214786	5	112214374	112214786	None	intergenic	0	11.8939	1.13636
124349137..124349581	5	124349137	124349581	Cdk2ap1	intragenic	0	81.8182	43.1818
113075795..113076220	5	113075795	113076220	Crybb3	intragenic	0	88.8889	56.4815
147408712..147409205	5	147408712	147409205	Gm6054	intragenic	0	66.7308	54.4872
117555097..117555562	5	117555097	117555562	Ksr2	intragenic	0	96.1539	78.8461
139754835..139755441	5	139754835	139755441	Ints1	intragenic	0	48.4848	59.0909
21865328..21865918	5	21865328	21865918	Slc26a5	intragenic	0	6.25248	18.3333
135432427..135433180	5	135432427	135433180	Hip1	intragenic	0	78.5057	93.1034
121692406..121692814	5	121692406	121692814	None	intergenic	0	71.4035	88.8597
120630992..120631861	5	120630992	120631861	AC125183.1	intragenic	0	38.5417	58.3333
92252937..92253419	5	92252937	92253419	Ppef2	intragenic	0	6.25	26.25
120606463..120606963	5	120606463	120606963	Iqcd	intragenic	0	62.6667	83
119167818..119168209	5	119167818	119168209	None	intergenic	0	3.47222	24.0278
121838340..121839206	5	121838340	121839206	Sh2b3	downstream	1481	22.8689	43.4426
142764497..142764925	5	142764497	142764925	Tnrc18	intragenic	0	26.3158	48.6842
116571480..116571840	5	116571480	116571840	Srrm4	intragenic	0	18.5897	44.8718
119682482..119683166	5	119682482	119683166	Tbx3	intragenic	0	19.3056	46.7593
37818252..37818816	5	37818252	37818816	Msx1	upstream	1669	11.1235	40.3646
106467220..106467731	5	106467220	106467731	None	intergenic	0	20.8333	55.4167
22851512..22851896	5	22851512	22851896	None	intergenic	0	40	90
140002181..140002849	5	140002181	140002849	None	intergenic	0	25.9804	80.3922
83598929..83599381	6	83598929	83599381	None	intergenic	0	33.9286	7.44048
113748249..113749041	6	113748249	113749041	Atp2b2	intragenic	0	63.3333	35.7143
115791965..115792754	6	115791965	115792754	Cand2	intragenic	0	89.4595	73.4234
96165316..96165670	6	96165316	96165670	Fam19a1	intragenic	0	41.0256	13.9103
58906402..58907397	6	58906402	58907397	Herc3	intragenic	0	65.9954	24.3519
52164939..52165370	6	52164939	52165370	Hoxa2	intragenic	0	10.6061	0
83135581..83136385	6	83135581	83136385	Rtkn	intragenic	0	43.1667	25.5
30737664..30738606	6	30737664	30738606	Mest	intragenic	0	19.9621	35.7765
125050369..125050738	6	125050369	125050738	Ing4	intragenic	0	66.6667	85.7143
143143714..143144225	6	143143714	143144225	AC127354.1	downstream	1850	13.5185	32.8704
114738228..114738917	6	114738228	114738917	Atg7	intragenic	0	12.8289	33.3333
47740197..47740565	6	47740197	47740565	None	intergenic	0	0	21.7391
6850253..6850838	6	6850253	6850838	Dlx6as1	intragenic	0	11.9512	34.5528
72824888..72825328	6	72824888	72825328	None	intergenic	0	6.21795	33.0342
103511989..103512632	6	103511989	103512632	Chl1	intragenic	0	5.95238	37.2024
63858523..63859003	7	63858523	63859003	None	intergenic	0	35.1852	13.8889
121245435..121246346	7	121245435	121246346	None	intergenic	0	79.5833	66.25
31208095..31208677	7	31208095	31208677	None	intergenic	0	31.7742	19.3548
79578715..79579296	7	79578715	79579296	None	intergenic	0	22.2222	10
120504266..120504822	7	120504266	120504822	Abca16	intragenic	0	26.3021	1.5625
24994080..24995017	7	24994080	24995017	Atp1a3	intragenic	0	91.1905	70.4762
43643295..43643665	7	43643295	43643665	Ceacam18	intragenic	0	93.3333	68.2738
92180438..92181092	7	92180438	92181092	Dlg2	intragenic	0	25.5914	3.44086
41452000..41452377	7	41452000	41452377	Gm20449	intragenic	0	49.0196	16.6667
128205623..128206161	7	128205623	128206161	Itgad	intragenic	0	98.2143	85
44444766..44445569	7	44444766	44445569	Lrrc4b	intragenic	0	44.375	28.1548
100285062..100285976	7	100285062	100285976	P4ha3	intragenic	0	29.9594	17.6829
102235945..102236620	7	102235945	102236620	Pgap2	intragenic	0	84.8485	60.9848
28104507..28105226	7	28104507	28105226	Fcgbp	intragenic	0	6.88406	19.5393
79542923..79544562	7	79542923	79544562	None	intergenic	0	11.1688	25.5411
3301853..3302489	7	3301853	3302489	Prkcg	downstream	1043	24.6512	39.5349
110003002..110003512	7	110003002	110003512	U1	downstream	66	19.7396	34.6354
62376842..62377563	7	62376842	62377563	Magel2	intragenic	0	11.3506	27.1264
62463301..62464652	7	62463301	62464652	Peg12	intragenic	0	15.6447	31.6352
79709840..79711121	7	79709840	79711121	Kif7	intragenic	0	25.2315	42.2917
45869658..45870157	7	45869658	45870157	Grin2d	intragenic	0	9.25926	27.1605
49632291..49632829	7	49632291	49632829	Dbx1	intragenic	0	6.41026	24.4872
140224274..140224850	7	140224274	140224850	Cd163l1	intragenic	0	74.1667	92.5
37773325..37773831	7	37773325	37773831	Zfp536	intragenic	0	19.5	38.2778
18746259..18746625	7	18746259	18746625	AC149065.1	downstream	1050	0	19.6078
24207473..24207864	7	24207473	24207864	Zfp111	intragenic	0	0	38.0952
119612362..119612996	8	119612362	119612996	Adad2	intragenic	0	91.0714	77.6786
84816178..84816584	8	84816178	84816584	Dand5	intragenic	0	85.4167	56.1111
121916154..121916716	8	121916154	121916716	Gm20388	intragenic	0	90.9091	74.3434
71668135..71668645	8	71668135	71668645	Unc13a	intragenic	0	26.3889	6.48148
87662254..87663561	8	87662254	87663561	Zfp423	intragenic	0	44.0476	33.0688
106137910..106138507	8	106137910	106138507	1810019D21Rik	intragenic	0	2.0155	14.6124
84771837..84772551	8	84771837	84772551	Nfix	intragenic	0	36.1006	51.7296
47974766..47975128	8	47974766	47975128	Wwc2	intragenic	0	4.90196	20.5882
121016532..121017089	8	121016532	121017089	Gm20388	intragenic	0	75.3623	91.3043
71988346..71988927	8	71988346	71988927	Zfp961	intragenic	0	5	21.6667
80971290..80971862	8	80971290	80971862	None	intergenic	0	63.3333	80.7292
10946090..10946479	8	10946090	10946479	None	intergenic	0	0	17.5926
84742470..84742932	8	84742470	84742932	Nfix	intragenic	0	15.7781	33.631
105613095..105613662	8	105613095	105613662	Fam65a	intragenic	0	18.1984	36.3889
121648338..121648806	8	121648338	121648806	Gm20388	intragenic	0	43.8597	65.7895
121752786..121754000	8	121752786	121754000	Gm20388	intragenic	0	56.5972	81.3657
79209756..79210377	8	79209756	79210377	1700011L22Rik	upstream	53	25.5208	55.7292
12390154..12390941	8	12390154	12390941	Gm5607	intragenic	0	36.6987	67.6282
121290601..121290959	8	121290601	121290959	Gm20388	intragenic	0	17.5439	53.5088
23009454..23009915	9	23009454	23009915	None	intergenic	0	76.4583	52.7778
91353481..91354198	9	91353481	91354198	None	intergenic	0	79.386	59.6491
42324691..42325221	9	42324691	42325221	None	intergenic	0	60.5263	42.1053
69907391..69907818	9	69907391	69907818	None	intergenic	0	24.8667	10
80005067..80005496	9	80005067	80005496	None	intergenic	0	98.0769	83.9744
55430137..55430607	9	55430137	55430607	AI118078	intragenic	0	68.5185	34.2593
108105124..108105786	9	108105124	108105786	Bsn	intragenic	0	69.8413	55.9524
57640400..57640821	9	57640400	57640821	Csk	intragenic	0	57.5758	25.303
44513421..44514209	9	44513421	44514209	Cxcr5	intragenic	0	84.7	73.5
50751253..50751773	9	50751253	50751773	Hspb2	intragenic	0	85.6667	68.5333
15874071..15874929	9	15874071	15874929	Mtnr1b	intragenic	0	55.7801	41.383
116873161..116873674	9	116873161	116873674	Rbms3	intragenic	0	86.6667	39.5833
69453438..69454289	9	69453438	69454289	Anxa2	intragenic	0	6.69643	16.9643
65123326..65124397	9	65123326	65124397	Igdcc4	intragenic	0	26.9841	38.0159
55543659..55544619	9	55543659	55544619	Isl2	intragenic	0	13.9591	26.0684
21036066..21038156	9	21036066	21038156	Icam5	intragenic	0	17.4779	29.7408
106225550..106226762	9	106225550	106226762	Tlr9	intragenic	0	25.8547	40.2991
18779355..18779967	9	18779355	18779967	None	intergenic	0	39.5312	55.2083
21960341..21961010	9	21960341	21961010	Epor	intragenic	0	20.3488	38.5659
89879544..89880059	9	89879544	89880059	None	intergenic	0	37.7122	56.5217
31688105..31688458	9	31688105	31688458	None	intergenic	0	0	19.4444
58234369..58235047	9	58234369	58235047	Pml	intragenic	0	79	98.6667
120163919..120164321	9	120163919	120164321	Mobp	intragenic	0	61.5476	82.6105
81433510..81434329	10	81433510	81434329	None	intergenic	0	72.2857	45.7143
52593872..52594329	10	52593872	52594329	None	intergenic	0	97.9167	74.2708
126330498..126330921	10	126330498	126330921	None	intergenic	0	16.6667	0
121516069..121516539	10	121516069	121516539	None	intergenic	0	36.6667	23.8889
83816145..83816931	10	83816145	83816931	None	intergenic	0	93.1667	80.6667
81189773..81190786	10	81189773	81190786	Dapk3	intragenic	0	79.4444	67.5
81346060..81347558	10	81346060	81347558	Hmg20b	intragenic	0	72.7273	62.7273
122802039..122802718	10	122802039	122802718	Ppm1h	intragenic	0	62.4183	39.7712
81332158..81333373	10	81332158	81333373	Tbxa2r	intragenic	0	53.1609	38.5057
94426911..94427265	10	94426911	94427265	Tmcc3	intragenic	0	89.5833	61.5278
80888074..80888682	10	80888074	80888682	Tmprss9	intragenic	0	75	36.1111
62127786..62128137	10	62127786	62128137	2010107G23Rik	intragenic	0	26.9231	37.8205
90135011..90135531	10	90135011	90135531	AC132131.1	intragenic	0	84.1667	97.0833
78487468..78488085	10	78487468	78488085	Gm9978	intragenic	0	5.80808	19.2424
61175772..61176232	10	61175772	61176232	Tbata	intragenic	0	5.78704	21.8519
80931715..80932587	10	80931715	80932587	Gadd45b	intragenic	0	35.5191	52.4317
121246949..121247373	10	121246949	121247373	None	intergenic	0	59.4444	76.9444
61594823..61595643	10	61594823	61595643	Npffr1	intragenic	0	25.7062	44.774
44526912..44527536	10	44526912	44527536	Prdm1	intragenic	0	15.1384	35.2713
42635685..42636363	10	42635685	42636363	Ostm1	intragenic	0	59.4595	81.2613
121692942..121693348	10	121692942	121693348	D930020B18Rik	upstream	50	56.25	78.6458
122960000..122960533	10	122960000	122960533	None	intergenic	0	69.1667	95
80890054..80890530	10	80890054	80890530	Tmprss9	intragenic	0	46.0526	75.8772
42631607..42632353	10	42631607	42632353	Ostm1	intragenic	0	21.1382	56.4634
19713598..19714087	11	19713598	19714087	None	intergenic	0	100	76.9841
120515423..120515970	11	120515423	120515970	None	intergenic	0	39.6465	23.1061
114890063..114890471	11	114890063	114890471	Cd300a	intragenic	0	64.8958	40.625
115393255..115394305	11	115393255	115394305	Cdr2l	intragenic	0	80.2889	66.4444
101180228..101180593	11	101180228	101180593	Cntnap1	intragenic	0	81.25	54.1667
104685391..104686090	11	104685391	104686090	Gm11639	intragenic	0	37.2685	17.6587
97343781..97344348	11	97343781	97344348	Gpr179	intragenic	0	59.5238	42.0635
102060599..102061068	11	102060599	102061068	Mpp2	intragenic	0	81.25	40
59571185..59571545	11	59571185	59571545	Olfr222	intragenic	0	95.3125	81.25
3540418..3540808	11	3540418	3540808	Smtn	intragenic	0	95	62.5
116109216..116110759	11	116109216	116110759	Trim47	intragenic	0	6.74603	17.0907
103264349..103264860	11	103264349	103264860	Map3k14	intragenic	0	20	31.0833
11769035..11769714	11	11769035	11769714	Ikzf1	intragenic	0	81.1111	93.3333
116333835..116336141	11	116333835	116336141	Foxj1	intragenic	0	16.4079	30
95830111..95831665	11	95830111	95831665	Zfp652	intragenic	0	17.8646	32.4089
109439844..109440454	11	109439844	109440454	Amz2	intragenic	0	6.6358	21.2037
120229963..120230614	11	120229963	120230614	2900052L18Rik	intragenic	0	3.11321	18.3962
109288166..109289191	11	109288166	109289191	Rgs9	intragenic	0	81.746	97.0635
120185244..120186243	11	120185244	120186243	2810410L24Rik	intragenic	0	38.1279	54.2237
95645265..95646094	11	95645265	95646094	None	intergenic	0	7.78986	29.0217
120022762..120023183	11	120022762	120023183	Aatk	intragenic	0	58.3333	80.9524
22003392..22004158	11	22003392	22004158	Otx1	downstream	495	12.9902	36.0294
119253167..119253713	11	119253167	119253713	Ccdc40	intragenic	0	22.2222	45.3704
105112340..105112859	11	105112340	105112859	Efcab3	intragenic	0	50	80.5556
85834494..85834929	11	85834494	85834929	Tbx2	intragenic	0	34.6154	65.641
84764484..84764955	11	84764484	84764955	Gm11431	intragenic	0	9.89583	47.2917
21998235..21998763	11	21998235	21998763	Otx1	intragenic	0	24.9383	65.4321
59477696..59478126	12	59477696	59478126	None	intergenic	0	100	45.8333
109528151..109528677	12	109528151	109528677	None	intergenic	0	65.3061	20.068
22906044..22906794	12	22906044	22906794	None	intergenic	0	26.9231	7.69231
20230042..20230744	12	20230042	20230744	None	intergenic	0	65.4134	50.1095
20232705..20234442	12	20232705	20234442	None	intergenic	0	70.1461	57.2173
113146381..113147238	12	113146381	113147238	Crip2	upstream	877	41.3021	20.3906
83771641..83772365	12	83771641	83772365	Papln	intragenic	0	81.0185	64.3518
100898777..100899801	12	100898777	100899801	Gpr68	intragenic	0	3	17.3333
76765309..76766194	12	76765309	76766194	Churc1	intragenic	0	3.16901	17.6761
83084014..83084481	12	83084014	83084481	Rgs6	intragenic	0	84.1026	100
19703616..19704683	12	19703616	19704683	None	intergenic	0	52.7273	72.5758
112195073..112195741	12	112195073	112195741	None	intergenic	0	26.1111	46.5556
105766519..105767039	12	105766519	105767039	Ak7	intragenic	0	48.1481	72.2222
98677384..98677760	12	98677384	98677760	Ptpn21	intragenic	0	63.631	88.8691
72441730..72442085	12	72441730	72442085	Lrrc9	intragenic	0	21.0119	67.3809
112213577..112214060	13	112213577	112214060	None	intergenic	0	56.2698	41.4683
83662302..83662732	13	83662302	83662732	Mef2c	intragenic	0	87.6812	64.7826
98572554..98574247	13	98572554	98574247	None	intergenic	0	15.4724	27.2703
38580152..38580603	13	38580152	38580603	None	intergenic	0	77.1605	91.0494
84345702..84346479	13	84345702	84346479	None	intergenic	0	11.3248	25.9035
22019827..22020433	13	22019827	22020433	Gm11291	upstream	1578	17.7381	32.6984
59726217..59726861	13	59726217	59726861	4932411G14Rik	intragenic	0	35.0794	50.3968
98016375..98017101	13	98016375	98017101	Rgnef	intragenic	0	13.5556	39.7963
52638036..52638396	13	52638036	52638396	Syk	intragenic	0	59.596	88.8889
43592451..43592889	13	43592451	43592889	None	intergenic	0	24.4444	53.75
9494734..9495132	13	9494734	9495132	Dip2c	intragenic	0	32.4638	71.0145
63493489..63494132	14	63493489	63494132	Tdh	intragenic	0	48.6364	37.1212
64589721..64591032	14	64589721	64591032	Mir124a-1	intragenic	0	30.7176	41.0648
66636035..66636685	14	66636035	66636685	Adra1a	intragenic	0	0.628931	13.2075
27335715..27336741	14	27335715	27336741	Arhgef3	intragenic	0	19.1304	34.0821
66280568..66281321	14	66280568	66281321	Ptk2b	intragenic	0	8.88889	24.5556
104472808..104473615	14	104472808	104473615	None	intergenic	0	9.51531	25.8929
52314301..52314698	14	52314301	52314698	Sall2	intragenic	0	76.8518	98.1482
58893359..58893764	14	58893359	58893764	Rpl13-ps3	intragenic	0	61.4035	94.7368
86194623..86194975	15	86194623	86194975	None	intergenic	0	90.6667	52
82938119..82938518	15	82938119	82938518	None	intergenic	0	68.2692	49.0385
75883922..75884559	15	75883922	75884559	None	intergenic	0	28.1707	16.8554
76724541..76725630	15	76724541	76725630	Arhgap39	intragenic	0	40.6604	26.4151
76190016..76190483	15	76190016	76190483	Plec	intragenic	0	90	77.1667
5242018..5243406	15	5242018	5243406	Ptger4	intragenic	0	16.1315	31.8807
78672053..78672824	15	78672053	78672824	Elfn2	intragenic	0	67.0732	84.9594
94561390..94561825	15	94561390	94561825	Irak4	intragenic	0	78.7037	97.2222
50869443..50870010	15	50869443	50870010	Trps1	intragenic	0	18.5535	37.2642
102156756..102157323	15	102156756	102157323	Soat2	intragenic	0	33.7143	53.7143
80394946..80395672	15	80394946	80395672	Cacna1i	intragenic	0	63.6905	84.2857
78772958..78773379	15	78772958	78773379	Mfng	intragenic	0	47.7011	73.2759
27856031..27856801	15	27856031	27856801	Trio	intragenic	0	46.5812	86.282
26967810..26968480	16	26967810	26968480	Gm606	intragenic	0	7.03125	17.6042
94788072..94788592	16	94788072	94788592	Kcnj6	intragenic	0	10.4598	22.8161
92605432..92606335	16	92605432	92606335	Runx1	intragenic	0	19.6615	32.5521
91561462..91561967	16	91561462	91561967	Ifngr2	intragenic	0	48.8333	85
96235527..96235939	16	96235527	96235939	B3galt5	intragenic	0	32.971	73.1884
91232251..91232785	16	91232251	91232785	None	intergenic	0	30.1075	78.4946
31791506..31792132	17	31791506	31792132	None	intergenic	0	97.2222	86.5741
67869623..67870075	17	67869623	67870075	Arhgap28	intragenic	0	100	60.7143
71674894..71675473	17	71674894	71675473	Fam179a	intragenic	0	69.9405	44.6429
26884960..26885361	17	26884960	26885361	Gm17382	intragenic	0	19.5652	0.869565
36248763..36249319	17	36248763	36249319	Gm20546	intragenic	0	43.8235	17.7451
43628895..43630680	17	43628895	43630680	Tdrd6	intragenic	0	12.2857	22.4048
8592833..8593251	17	8592833	8593251	Pde10a	intragenic	0	3.57143	14.2857
85613504..85614179	17	85613504	85614179	Six3os1	intragenic	0	5.88235	17.6471
34572256..34572745	17	34572256	34572745	Notch4	intragenic	0	10.119	21.9643
34630322..34631465	17	34630322	34631465	Prrt1	intragenic	0	29.8246	41.7305
87125235..87125798	17	87125235	87125798	Socs5	intragenic	0	42.8241	56.6667
85616479..85616885	17	85616479	85616885	Six3os1	intragenic	0	2.38095	22.3214
54169271..54169653	17	54169271	54169653	None	intergenic	0	68.9394	90.9091
29759861..29760232	17	29759861	29760232	None	intergenic	0	12.1212	36.1111
32483015..32483601	17	32483015	32483601	Cyp4f39	intragenic	0	14.4231	41.0256
66357831..66358306	17	66357831	66358306	1110012J17Rik	intragenic	0	61.1111	94.4444
87826207..87826672	17	87826207	87826672	None	intergenic	0	18.8406	59.7516
36189540..36189956	17	36189540	36189956	H2-T3	intragenic	0	10.9848	52.2727
13305815..13306183	18	13305815	13306183	None	intergenic	0	39.5833	12.7778
54992814..54993168	18	54992814	54993168	None	intergenic	0	12.5	0
7608579..7609067	18	7608579	7609067	Mpp7	intragenic	0	60.7143	8.92857
32132984..32133610	18	32132984	32133610	Proc	intragenic	0	82.4074	60.9855
67472725..67473233	18	67472725	67473233	Slmo1	intragenic	0	94.4444	46.7593
35930151..35931154	18	35930151	35931154	None	intergenic	0	19.8701	33.7492
66084621..66085360	18	66084621	66085360	Ccbe1	intragenic	0	77.8231	91.9728
56594475..56594970	18	56594475	56594970	1700065I17Rik	intragenic	0	69.6667	84.6667
37726381..37726815	18	37726381	37726815	Pcdhga11	intragenic	0	60.4167	75.6771
75370096..75370991	18	75370096	75370991	Smad7	intragenic	0	23.9286	40.4762
37505740..37506606	18	37505740	37506606	Pcdhb20	intragenic	0	57.5893	77.2321
46356480..46357113	18	46356480	46357113	None	intergenic	0	72.8395	96.4815
3498878..3499441	18	3498878	3499441	None	intergenic	0	34.5528	65.0406
58799325..58800021	19	58799325	58800021	Hspa12a	intragenic	0	86.2319	96.2319
5653888..5655553	19	5653888	5655553	Sipa1	intragenic	0	32.7047	44.2251
59171531..59172471	19	59171531	59172471	Vax1	downstream	395	34.1463	49.187
41442125..41442584	19	41442125	41442584	None	intergenic	0	16.6667	33.6111
43610146..43611004	19	43610146	43611004	Gm20467	intragenic	0	22.551	41.6667
6925732..6926512	19	6925732	6926512	Kcnk4	intragenic	0	41.2037	62.2487
16435638..16437110	19	16435638	16437110	Gna14	intragenic	0	14.8026	38.0482
6339809..6340205	19	6339809	6340205	Men1	intragenic	0	62.6984	87.1429
17163490..17163925	19	17163490	17163925	Prune2	intragenic	0	11.6667	62.2222
93286367..93286723	X	93286367	93286723	Arx	intragenic	0	30.4348	0
13485800..13487142	X	13485800	13487142	Nyx	intragenic	0	88.0952	75
136139263..136139799	X	136139263	136139799	Bex4	intragenic	0	0	17.7778
