# Supplementary material for: Molecular profiling of aged neural progenitors identifies Dbx2 as a candidate regulator of age‐associated neurogenic decline
Source: Aging Cell. 2018 Mar 5;17(3):e12745. doi: 10.1111/acel.12745 (PMC5946077; doi:10.1111/acel.12745)
Supplement: Supplementary file 4 [file ACEL-17-e12745-s004.xlsx]

## Sheet: H3K4me3
Probe (Gene & Transcript)	Chromosome	Start	End	Strand	Young adult H3K4me3 log2 RPM	Aged H3K4me3 log2 RPM
St18-001	1	6728051	6730551	+	1.53905	0.458613
St18-007	1	6728070	6730570	+	1.53905	0.458613
St18-002	1	6728101	6730601	+	1.53905	0.458613
St18-003	1	6728102	6730602	+	1.53905	0.458613
St18-009	1	6728176	6730676	+	1.53905	0.458613
Tfap2b-201	1	19206914	19209414	+	1.26164	0.504679
Irf6-001	1	193151112	193153612	+	1.3453	0.614504
Cxcr7-002	1	90202006	90204506	+	3.24459	3.87579
Cxcr7-001	1	90201980	90204480	+	3.22933	3.86386
Ramp1-201	1	91177822	91180322	+	1.8522	2.66536
Pax6-022	2	105680547	105683047	+	1.96304	0.859791
Pax6-020	2	105680508	105683008	+	1.98515	0.908738
Pax6-021	2	105680537	105683037	+	1.96439	0.892969
Pax6-019	2	105680463	105682963	+	2.01717	0.959406
Hoxd3-006	2	74730914	74733414	+	2.01529	1.32457
Pax6-004	2	105669860	105672360	+	1.302	0.699666
Pax6-018	2	105677867	105680367	+	3.59032	3.00462
Lpin3-002	2	160886108	160888608	+	1.00489	1.62701
Lpin3-005	2	160886171	160888671	+	1.00489	1.62701
Tmem125-002	4	118542789	118545289	-	1.11112	0.478328
Tmem125-005	4	118542462	118544962	-	1.07726	0.478328
Tmem125-001	4	118543228	118545728	-	1.06443	0.476994
Agrn-004	4	156185401	156187901	-	1.14732	1.81295
Lrrc8d-007	5	105730063	105732563	+	2.16526	1.2657
Lrrc8d-006	5	105729784	105732284	+	2.05135	1.15846
Lrrc8d-005	5	105729389	105731889	+	1.34235	0.556816
Slc5a1-001	5	33102219	33104719	+	1.01831	0.269831
Foxp2-012	6	15183203	15185703	+	2.12411	1.42799
Foxp2-013	6	15183449	15185949	+	2.25876	1.6103
Foxp2-018	6	15183563	15186063	+	2.32491	1.70453
Foxp2-006	6	15183506	15186006	+	2.27846	1.66532
Lmo3-004	6	138420952	138423452	-	4.87125	5.48626
Fam53b-010	7	132806880	132809380	-	1.39242	1.98711
Ctf1-201	7	127710736	127713236	+	1.50278	2.11794
Myadm-202	7	3287038	3289538	+	1.16331	1.82749
March1-005	8	65616525	65619025	+	4.32772	4.94913
March1-007	8	65616009	65618509	+	3.74302	4.37821
March1-006	8	65616025	65618525	+	3.77024	4.41249
March1-001	8	65616086	65618586	+	3.88265	4.54642
Foxb1-201	9	69760440	69762940	-	1.64861	1.05337
Zic1-003	9	91362554	91365054	-	4.04299	3.45185
Tmcc3-003	10	94574263	94576763	+	0.546628	1.15943
Obscn-001	11	59135902	59138402	-	1.34886	0.358991
Obscn-201	11	59135875	59138375	-	1.40777	0.509281
Hoxb3os-002	11	96347423	96349923	-	1.13405	0.534031
Sfi1-009	11	3188556	3191056	-	3.65361	3.05603
Grb10-003	11	12038183	12040683	-	1.23367	0.638803
Sfi1-016	11	3188552	3191052	-	3.65024	3.05603
Vmp1-008	11	86670679	86673179	-	0.873951	1.46744
Omg-001	11	79503584	79506084	-	1.23742	1.89015
Tcam1-001	11	106274748	106277248	+	0.308113	1.03149
F2rl2-001	13	95694853	95697353	+	1.07955	0.0473559
Fbp1-001	13	62887782	62890282	-	1.37543	0.523637
F2rl1-201	13	95524740	95527240	-	2.22912	1.52606
Ecm2-201	13	49502810	49505310	+	1.57495	2.29479
Bmp4-001	14	46390169	46392669	-	1.0433	0.401971
Hoxc4-001	15	103016936	103019436	+	1.1205	0.449506
Hoxc11-001	15	102952427	102954927	+	1.56985	0.968304
Rbfox1-201	16	7067835	7070335	+	1.33494	0.601792
Cyyr1-004	16	85549917	85552417	-	3.2377	2.60741
Efcab1-201	16	14904637	14907137	+	0.644977	1.24116
Arsi-001	18	60909780	60912280	+	1.19323	0.515486
Pcdhb11-201	18	37419418	37421918	+	0.999927	1.63467
Pcdhb12-201	18	37433621	37436121	+	0.364754	1.20023
Pcdhb2-201	18	37292840	37295340	+	0.909931	1.86706
Pcdhac1-208	18	36950766	36953266	+	0.0749491	1.04243
Pcdhb7-201	18	37339702	37342202	+	0.0584333	1.1204
Pcdhb5-201	18	37318381	37320881	+	0.338754	1.57076
Mid1-011	X	169977451	169979951	+	3.90444	3.22192
Slc7a3-002	X	101084852	101087352	-	1.00941	0.389315
Slc7a3-201	X	101084872	101087372	-	1.00941	0.389315
Yipf6-002	X	98934316	98936816	+	1.72807	2.33998
AC151712.4-202	Y	90783586	90786086	+	4.93936	3.592
AC151712.4-204	Y	90783442	90785942	+	4.93863	3.59863
AC151712.4-203	Y	90783501	90786001	+	4.93767	3.60159
AC151712.4-201	Y	90782738	90785238	+	4.76564	3.47388
AC151712.5-201	Y	90838677	90841177	-	3.6809	2.7709
AC151712.3-201	Y	90754321	90756821	-	3.59371	2.75612
