# Supplementary material for: Molecular profiling of aged neural progenitors identifies Dbx2 as a candidate regulator of age‐associated neurogenic decline
Source: Aging Cell. 2018 Mar 5;17(3):e12745. doi: 10.1111/acel.12745 (PMC5946077; doi:10.1111/acel.12745)
Supplement: Supplementary file 5 [file ACEL-17-e12745-s005.xlsx]

## Sheet: H3K27me3
Probe (Gene & Transcript)	Chromosome	Start	End	Strand	Young adult H3K27me3 log2 RPM	Aged H3K27me3 log2 RPM
Rhbdd1-001	1	82314452	82316952	+	1.05967	0.384179
Chi3l1-003	1	134180474	134182974	+	0.628702	1.22615
Chi3l1-007	1	134180481	134182981	+	0.628702	1.22615
Hlx-001	1	184732119	184734619	-	3.34316	3.97033
Usf1-002	1	171409384	171411884	+	0.597025	1.22473
Hlx-002	1	184731951	184734451	-	3.26824	3.90731
Steap3-004	1	120264755	120267255	-	0.789569	1.44454
Adam23-003	1	63443910	63446410	+	0.726613	1.38722
Fam129a-004	1	151569496	151571996	+	1.90494	2.57958
Adam23-002	1	63443891	63446391	+	0.690974	1.36835
Adam23-001	1	63443895	63446395	+	0.690974	1.36835
Steap3-003	1	120264784	120267284	-	0.769937	1.45158
Adam23-201	1	63443904	63446404	+	0.690974	1.38722
Slc26a9-003	1	131748491	131750991	+	0.665658	1.40338
Tfcp2l1-201	1	118625945	118628445	+	1.83275	2.58926
Kif5c-002	2	49698579	49701079	+	1.09196	0.117817
Egfl7-003	2	26581880	26584380	+	1.07223	0.309258
Oprl1-010	2	181713593	181716093	+	1.21007	0.462402
Egfl7-002	2	26581864	26584364	+	1.06092	0.333925
Nkx2-2-001	2	147185902	147188402	-	2.18566	1.46308
Hc-001	2	35060938	35063438	-	1.0599	0.349693
Defb29-001	2	152539598	152542098	-	1.14651	0.445225
Cst9-001	2	148833147	148835647	+	1.3415	0.663234
Qsox2-001	2	26237025	26239525	-	1.02266	0.374263
Oprl1-008	2	181713702	181716202	+	1.18439	0.580581
Ehf-008	2	103299065	103301565	-	1.15332	0.5612
Rnf208-201	2	25240929	25243429	+	1.86744	2.45512
Rnf208-001	2	25240938	25243438	+	1.86744	2.45512
Gad2-001	2	22620205	22622705	+	1.62285	2.21531
Pax6os1-002	2	105669780	105672280	-	2.43764	3.03748
Pax6os1-001	2	105669830	105672330	-	2.40755	3.00994
Ermn-001	2	58052364	58054864	-	0.525256	1.12801
Fam78a-001	2	32083283	32085783	-	2.05813	2.66632
Pax6-004	2	105669860	105672360	+	2.38423	2.99291
Dlx2-001	2	71546254	71548754	-	0.817341	1.43924
Rnf208-002	2	25240255	25242755	+	1.78735	2.41888
Tmco5b-001	2	113283732	113286232	+	0.806745	1.43897
Fam171a1-003	2	3112224	3114724	+	0.367279	1.00059
Snph-002	2	151632049	151634549	-	0.312779	1.00805
Snph-006	2	151632067	151634567	-	0.312779	1.00805
Snph-001	2	151632073	151634573	-	0.312779	1.00805
Snph-007	2	151631971	151634471	-	0.4649	1.16614
Ncs1-001	2	31243823	31246323	+	0.74436	1.46308
Etl4-002	2	20287913	20290413	+	0.287751	1.02857
Ttn-015	2	76867889	76870389	-	0.263479	1.031
Bpifb4-001	2	153936221	153938721	+	0.203548	1.01636
Prrg4-001	2	104849376	104851876	-	0.550978	1.61436
Prrg4-002	2	104848993	104851493	-	0.221106	1.55139
Gpatch4-202	3	88041108	88043608	+	1.52901	0.724178
Lor-201	3	92082642	92085142	-	1.88626	1.24565
Wls-201	3	159837737	159840237	+	1.51866	0.914863
Phf17-202	3	41561383	41563883	+	0.693811	1.28103
Chi3l4-001	3	106219007	106221507	-	1.02055	1.65355
Tifa-004	3	127787914	127790414	+	2.5811	3.2207
Tifa-001	3	127787872	127790372	+	2.56528	3.21099
Tifa-003	3	127789381	127791881	+	2.14132	2.79534
Crabp2-001	3	87946666	87949166	+	1.17512	1.83435
Celf3-201	3	94476831	94479331	+	0.411027	1.0938
Sypl2-002	3	108226143	108228643	-	3.02338	3.72062
Sypl2-201	3	108226099	108228599	-	3.0602	3.75865
Sypl2-001	3	108226148	108228648	-	3.02035	3.72258
Tifa-002	3	127788657	127791157	+	2.38383	3.09506
St6galnac5-001	3	152981746	152984246	-	1.45928	2.20969
Ndst3-001	3	123690317	123692817	-	2.17566	2.93936
Notch2-201	3	98011538	98014038	+	0.0532239	1.09985
Alpk1-004	3	127780013	127782513	-	-0.233805	1.02767
Rims3-002	4	120859777	120862277	+	1.11333	0.183404
Olfr157-001	4	43836017	43838517	-	1.58501	0.682865
Cela2a-001	4	141825660	141828160	-	1.75764	0.919283
Tnfsf15-001	4	63744613	63747113	-	1.2628	0.49627
Laptm5-009	4	130911358	130913858	+	1.81799	1.10711
Laptm5-006	4	130911308	130913808	+	1.82972	1.12237
Pef1-001	4	130100558	130103058	+	1.15343	0.447208
Laptm5-001	4	130911125	130913625	+	1.86456	1.18524
Tmem215-201	4	40471130	40473630	+	1.73498	2.32288
Dnajc6-005	4	101505976	101508476	+	0.46967	1.07921
Casz1-004	4	148802429	148804929	+	0.794666	1.4072
Sync-001	4	129285617	129288117	+	0.486229	1.11782
Dnajc6-201	4	101506000	101508500	+	0.438633	1.07921
Elavl2-001	4	91399484	91401984	-	2.88436	3.54736
Zbtb8b-001	4	129440353	129442853	-	3.1036	3.78152
Zbtb8b-201	4	129440318	129442818	-	3.09011	3.78487
Chchd7-015	4	3938854	3941354	+	1.739	2.4414
Mllt3-001	4	88032864	88035364	-	0.510226	1.21983
Fndc5-001	4	129134999	129137499	+	1.47801	2.19068
Ccin-001	4	43981504	43984004	+	0.719891	1.46126
Glis1-002	4	107436998	107439498	+	0.980185	1.76715
Glipr2-002	4	43955692	43958192	+	0.596813	1.55019
Trp73-006	4	154084822	154087322	-	0.752335	1.70806
Glipr2-001	4	43955401	43957901	+	0.641652	1.60767
Dhrs3-004	4	144891137	144893637	+	0.816072	1.79936
Dhrs3-001	4	144891077	144893577	+	0.748009	1.79819
Dhrs3-002	4	144890827	144893327	+	0.44492	1.60843
Tbc1d14-007	5	36585765	36588265	-	1.17798	0.22578
Tbc1d14-002	5	36585757	36588257	-	1.17798	0.246247
Tbc1d14-013	5	36585724	36588224	-	1.22584	0.353556
Stx18-001	5	38036742	38039242	+	1.04473	0.26971
Elfn1-201	5	139905943	139908443	+	1.64857	0.977504
Ablim2-013	5	35826155	35828655	+	1.04229	0.379076
Enam-201	5	88485982	88488482	+	0.482662	1.12173
Rbm47-010	5	66150823	66153323	-	0.832752	1.50425
Ephb4-003	5	137348513	137351013	+	1.87444	2.55548
Ephb4-201	5	137348430	137350930	+	1.81793	2.52753
Mlxipl-001	5	135104902	135107402	+	2.76087	3.48303
Rassf6-201	5	90639987	90642487	-	0.920486	1.66533
Ephb4-001	5	137348109	137350609	+	1.63708	2.46332
Ephb4-002	5	137348172	137350672	+	1.68131	2.51073
Tmed11-001	5	108794863	108797363	-	0.377733	1.2126
Tec-002	5	72867959	72870459	-	0.408608	1.37916
Tec-005	5	72867945	72870445	-	0.408608	1.40007
Tec-001	5	72867952	72870452	-	0.408608	1.40007
Nobox-002	6	43306736	43309236	-	1.16874	0.103068
Tbxas1-006	6	38939401	38941901	+	1.36529	0.665753
Gp9-201	6	87776136	87778636	+	1.11065	0.420907
Cd27-004	6	125236494	125238994	-	1.12075	0.515365
Ankrd53-201	6	83760644	83763144	+	2.21839	1.61975
Vmn1r40-001	6	89712203	89714703	+	0.472666	1.07203
Lmo3-001	6	138581468	138583968	-	0.979514	1.5891
Abcc9-202	6	142701774	142704274	-	1.67483	2.29102
Tspan9-003	6	128143060	128145560	-	0.417946	1.14514
Tspan9-001	6	128143063	128145563	-	0.417946	1.14514
Vmn1r20-001	6	57429644	57432144	+	0.425288	1.16986
Sumf1-006	6	108144195	108146695	-	0.58051	1.33971
Snx10-001	6	51521901	51524401	+	-0.0180946	1.05203
Foxp2-012	6	15183203	15185703	+	1.57291	2.67378
Foxp2-002	6	15182647	15185147	+	1.5326	2.65262
Foxp2-006	6	15183506	15186006	+	1.47424	2.59919
Foxp2-013	6	15183449	15185949	+	1.46411	2.59919
Foxp2-018	6	15183563	15186063	+	1.52014	2.66427
Vmn1r41-201	6	89738888	89741388	+	-0.0968273	1.1076
Foxp2-017	6	15194964	15197464	+	1.25691	2.65276
Foxp2-019	6	15194949	15197449	+	1.26643	2.68048
Foxp2-020	6	15194951	15197451	+	1.26643	2.68048
Rhcg-003	7	79594424	79596924	-	1.07426	0.137055
Gprc5b-201	7	118994711	118997211	-	1.25614	0.474395
Klk1b3-001	7	44196191	44198691	+	1.25807	0.498588
Pou2f2-006	7	25097281	25099781	-	1.10321	0.45506
Crx-006	7	15879344	15881844	-	1.07769	0.437883
Tmc5-201	7	118595297	118597797	+	1.05219	0.434847
Cd37-002	7	45238615	45241115	-	1.11705	0.511052
Sh3gl3-008	7	82268886	82271386	+	1.22962	1.81903
Zfp536-009	7	37770282	37772782	-	2.30821	2.93798
Olfr555-201	7	102656823	102659323	+	0.803141	1.43417
Zfp536-004	7	37770480	37772980	-	2.33678	2.97151
Tph1-003	7	46666843	46669343	-	1.47786	2.15979
Tph1-001	7	46666877	46669377	-	1.4361	2.12004
Ankrd27-201	7	35584247	35586747	+	1.4831	2.20502
Klk7-201	7	43809444	43811944	+	0.79963	1.52328
Lrrc32-201	7	98492222	98494722	+	0.168163	1.02975
Ank1-012	8	23137030	23139530	+	1.13505	0.170912
Ank1-013	8	23137105	23139605	+	1.10187	0.195579
Lass4-006	8	4491140	4493640	+	1.04526	0.235405
Fcer2a-201	8	3693674	3696174	-	1.23567	0.448394
Lass4-001	8	4491199	4493699	+	1.04526	0.260072
Zfp828-001	8	13867641	13870141	+	1.4373	0.824754
Wfdc1-201	8	119664523	119667023	+	1.53166	0.943127
Erich1-201	8	14089827	14092327	-	0.667811	1.26013
Olfr370-201	8	83539093	83541593	+	1.82452	2.44318
Crispld2-004	8	119990508	119993008	+	1.05744	1.73951
Crispld2-001	8	119990438	119992938	+	0.97961	1.71486
Kcnk1-201	8	125993102	125995602	+	0.980185	1.92534
Pcp2-004	8	3624782	3627282	-	0.0501113	1.03723
Pcp2-001	8	3625045	3627545	-	0.0856686	1.16986
Scn3b-201	9	40267216	40269716	+	1.03463	0.357388
Scn3b-001	9	40267217	40269717	+	1.03463	0.357388
Tbcel-007	9	42507309	42509809	-	1.01731	0.383389
Scn3b-008	9	40267273	40269773	+	1.01714	0.41403
Mei4-001	9	81861670	81864170	+	1.2773	1.89292
Mei4-004	9	81861705	81864205	+	1.28359	1.90304
Mei4-002	9	81861709	81864209	+	1.28359	1.90304
Tmie-001	9	110879613	110882113	-	1.18258	1.84221
Hephl1-001	9	15111608	15114108	-	0.346275	1.02471
Als2cl-002	9	110878337	110880837	+	0.869354	1.55038
Acp5-201	9	22131365	22133865	-	0.838444	1.52212
Cdon-002	9	35421588	35424088	+	0.472666	1.24222
Cyp11a1-201	9	58013013	58015513	+	0.635305	1.43906
Sorl1-001	9	42123797	42126297	-	1.38327	2.21645
Bmp5-001	9	75773364	75775864	+	0.0846129	1.15669
March9-001	10	127059684	127062184	-	1.01667	0.0328788
Ascl4-201	10	85926491	85928991	+	1.09816	0.179736
Scml4-002	10	42858370	42860870	+	1.01949	0.126248
Srgn-002	10	62526925	62529425	-	1.08646	0.390567
Pah-003	10	87520027	87522527	+	1.01279	0.350904
Pah-004	10	87519930	87522430	+	1.04277	0.391753
Gas2l3-201	10	89443467	89445967	-	1.2653	0.632198
Srgn-001	10	62526951	62529451	-	1.02145	0.410198
Igf1-004	10	87859329	87861829	+	1.90019	2.50189
Pkib-002	10	57630051	57632551	+	0.38937	1.1884
Pkib-011	10	57630124	57632624	+	0.519942	1.38266
Hmga2-002	10	120475969	120478469	-	0.0226573	1.49605
Tnfrsf13b-201	11	61138835	61141335	+	1.13896	0.0970938
Krt35-001	11	100095725	100098225	-	1.13408	0.271044
Cacng5-001	11	107914555	107917055	-	2.0421	1.33823
Spns3-001	11	72550006	72552506	-	1.59872	0.927529
Olfr462-001	11	87889394	87891894	-	1.60762	0.984979
Hbq1a-001	11	32298069	32300569	+	1.39109	0.774568
Dusp14-201	11	84068079	84070579	-	0.872136	1.46342
Itgb4-201	11	115972725	115975225	+	2.07859	2.67816
Itgb4-001	11	115972709	115975209	+	2.07077	2.67816
Nxph3-001	11	95514070	95516570	-	2.31738	2.92874
Abi3-003	11	95835390	95837890	-	0.907775	1.55019
Ankfn1-001	11	89639131	89641631	-	0.461332	1.12078
Cbx4-001	11	119085721	119088221	-	0.486763	1.15045
Fam83g-001	11	61682419	61684919	+	2.36402	3.04842
AL646051.1-201	11	64436153	64438653	-	1.95138	2.65871
Cd300a-002	11	114888041	114890541	+	0.82932	1.55253
Ace-002	11	105969323	105971823	+	1.56438	2.29638
Glp2r-002	11	67757203	67759703	-	0.670944	1.46384
Hist3h2ba-001	11	58946911	58949411	+	3.13077	3.96048
Fam57a-005	11	76200101	76202601	+	0.176893	1.01902
Adra1b-002	11	43900710	43903210	-	0.160702	1.049
Ckb-201	12	111671838	111674338	-	1.08232	-0.591086
Esrrb-002	12	86419644	86422144	+	2.14518	1.54267
Zbtb42-001	12	112676840	112679340	+	1.72952	2.58894
Zbtb42-002	12	112676828	112679328	+	1.70927	2.58462
Zbtb42-003	12	112676878	112679378	+	1.76798	2.66117
Sema4d-002	13	51793247	51795747	-	1.12836	0.419511
Sema4d-001	13	51793173	51795673	-	1.07244	0.378391
Gpx5-001	13	21292231	21294731	-	1.07223	0.408056
Gpx5-201	13	21292186	21294686	-	1.07223	0.452979
Tifab-201	13	56178385	56180885	-	1.80361	1.21649
Fam65b-003	13	24636648	24639148	+	2.44629	3.03865
Fam65b-009	13	24636684	24639184	+	2.41838	3.0145
Fam65b-007	13	24636696	24639196	+	2.41706	3.0135
Fam169a-202	13	97065287	97067787	+	0.419002	1.03108
Cmah-201	13	24413123	24415623	+	0.472823	1.16156
Fam65b-002	13	24612610	24615110	+	0.324954	1.16984
Hist1h4f-001	13	23551148	23553648	-	-2.11783	1.49007
Hist1h1d-001	13	23553032	23555532	+	-1.99697	1.84644
Mcpt9-201	14	56029995	56032495	-	1.16059	0.252221
Ctsb-201	14	63120462	63122962	+	1.04954	0.185625
Dhrs2-201	14	55232654	55235154	+	0.462096	1.22355
Tsc22d1-006	14	76412961	76415461	+	0.90129	1.78017
Siah3-201	14	75453982	75456482	+	0.177982	1.13136
Tsc22d1-002	14	76413587	76416087	+	0.263479	1.23369
Elfn2-201	15	78717613	78720113	-	1.33979	0.20843
Krt73-001	15	101801843	101804343	-	1.48447	0.510532
Lynx1-201	15	74752479	74754979	-	1.10952	0.226616
Nhp2l1-002	15	82047079	82049579	-	1.32879	0.628366
Nhp2l1-001	15	82047098	82049598	-	1.32879	0.647227
Wnt7b-202	15	85577570	85580070	-	1.90554	1.30389
Cthrc1-001	15	39074932	39077432	+	0.653454	1.26265
Smgc-007	15	91845915	91848415	+	0.558829	1.18577
Pde1b-201	15	103501298	103503798	+	0.515108	1.16454
Rai14-202	15	10714131	10716631	-	0.420975	1.28907
Poglut1-001	16	38549758	38552258	-	1.47845	0.804099
Robo1-001	16	72661149	72663649	+	1.26831	0.654569
Arvcf-201	16	18346274	18348774	+	1.15617	1.74233
B3galt5-002	16	96278798	96281298	+	1.16609	1.76623
Bdh1-003	16	31427299	31429799	+	1.07595	1.68428
Parp14-001	16	35871044	35873544	-	0.489617	1.11782
Prodh-001	16	18089703	18092203	-	0.634632	1.2665
Gpr128-001	16	56795355	56797855	-	1.17798	1.8234
Prodh-004	16	18088663	18091163	-	0.907775	1.56229
Zdhhc23-202	16	43978550	43981050	-	1.04897	1.70875
Zdhhc23-201	16	43978593	43981093	-	1.03964	1.70875
Itgb5-001	16	33827665	33830165	+	0.857107	1.57153
Itgb5-002	16	33827677	33830177	+	0.849412	1.58052
Kalrn-013	16	34096590	34099090	-	0.489503	1.30244
Igf2bp2-004	16	22160950	22163450	-	2.9005	4.01003
Fgd4-003	16	16559711	16562211	-	0.114823	1.2537
Fgd4-001	16	16559719	16562219	-	0.114823	1.2537
Olfr19-201	16	16673517	16676017	-	0.287463	1.44431
Fgd4-002	16	16559546	16562046	-	0.0461204	1.21654
Igf2bp2-001	16	22162799	22165299	-	2.08646	3.5771
Mrps18a-004	17	46108996	46111496	+	1.48028	0.805134
Mrps18a-001	17	46108986	46111486	+	1.48028	0.81949
Prss27-001	17	24036144	24038644	+	1.24301	0.592236
Six3-002	17	85611608	85614108	+	3.28405	2.67017
Dact2-201	17	14203331	14205831	-	3.14647	3.73237
Dlgap1-002	17	69967246	69969746	+	2.0593	2.65268
Plg-201	17	12376609	12379109	+	0.670761	1.33518
Pxt1-001	17	28941762	28944262	-	0.492077	1.16052
Vmn2r90-001	17	17701941	17704441	+	0.354787	1.05126
Olfr63-201	17	33266722	33269222	+	1.64717	2.373
Rgmb-201	17	15826086	15828586	-	0.323349	1.0654
Vmn1r233-001	17	20994186	20996686	-	0.889625	1.66377
Nrxn1-010	17	90087863	90090363	-	0.588854	1.484
Spink3-201	18	43736737	43739237	-	1.88823	1.13222
Pcdh12-201	18	38283901	38286401	-	0.872136	1.45778
Sncaip-004	18	52766090	52768590	+	0.713645	1.35516
Sncaip-005	18	52766121	52768621	+	0.713645	1.36621
Sncaip-003	18	52765994	52768494	+	0.683579	1.34055
Ankrd1-201	19	36119344	36121844	-	1.57241	0.858222
Gda-001	19	21472172	21474672	-	1.35524	1.97862
Pip5k1b-002	19	24555342	24557842	-	1.21517	1.87469
Pip5k1b-001	19	24555372	24557872	-	1.21517	1.88203
Clcf1-001	19	4212238	4214738	+	0.292634	1.32587
Nup62cl-005	X	140060700	140063200	-	1.21068	1.97597
Tmem28-001	X	99819021	99821521	+	0.6291	1.40157
Elf4-001	X	48453669	48456169	-	1.17031	1.98708
AC151712.4-202	Y	90783586	90786086	+	1.20806	0.343841
AC151712.4-204	Y	90783442	90785942	+	1.18805	0.343841
AC151712.4-203	Y	90783501	90786001	+	1.18972	0.389675
