# Supplementary material for: Molecular profiling of aged neural progenitors identifies Dbx2 as a candidate regulator of age‐associated neurogenic decline
Source: Aging Cell. 2018 Mar 5;17(3):e12745. doi: 10.1111/acel.12745 (PMC5946077; doi:10.1111/acel.12745)
Supplement: Supplementary file 6 [file ACEL-17-e12745-s006.xlsx]

## Sheet: Sheet1
	Change in aged NSPCs compared to young adult
Gene	mRNA	H3K4me3	H3K27me3	DNA methylation
Ablim2	up	-	down	-
Anxa2	down	-	-	up
Chchd7	down	-	up	-
Chl1	down	-	-	up
Crispld2	down	-	up	-
Dbx2	up	up	-	down
Dlx2	down	-	up	-
Elfn1	up	-	down	-
F2rl1	down	down	-	-
Gad2	down	-	up	-
Glipr2	down	-	up	-
Igf2bp2	down	-	up	-
Itgb5	down	-	up	-
Kcnk1	down	-	up	-
Lmo3	up	up	up	-
March1	up	up	-	-
Pcdhb5	up	up	-	-
Pcdhb7	up	up	-	-
Prrt1	down	-	-	up
Ramp1	up	up	-	-
Scml4	up	-	down	-
St6galnac5	down	-	up	-
Tmcc3	up	up	-	down
Vax1	down	-	-	up
Wls	up	-	down	-
Zfp536	down	-	up	up
Zic1	down	down	-	-
